# Supplementary material for: Explorative Detection of Fractional Exhaled Nitric Oxide (FeNO) in Exhaled Breath of Patients With Breast Cancer
Source: Cancer Med. 2025 Sep 29;14(19):e71279. doi: 10.1002/cam4.71279 (PMC12477705; doi:10.1002/cam4.71279)
Supplement: Supplementary file 2 — Table S1: FeNO levels and characteristics of each participant to the study. Personal and anthropometric data, lifestyle factors, and medical history that was focused on chronic disease such as asthma, diabetes and hypertension are reported for the 78 women with early‐stage BC and the 114 control women with negative BC imaging (BI‐RADS = 1, control; BI‐RADS = 2, control with benign disease). Sub‐typing of BC samples according to immunohistochemical determination of hormonal receptors, HER2, and Ki‐67 is also reported. Table S2: Lists the outliers determined by the Grubbs test. [file CAM4-14-e71279-s002.xlsx]

## Sheet: Table S1
ID	FeNo_Avg	Age	Weight	Height	BMI	Smoker (yes, no, former)	Smoking Years	Cigarettes/Day	Pack/Years	Power (omnivore, vegetarian or vegan)	Menopause	Asthma	Diabetes	Hypertension	T_C_B Classification	Tumor_Type (in situ, salivary gland cancer, invasive: Luminal A, Luminal B, HER2)
1	6.5	39	55	1.59	21.76	NO	0	0	0	omnivore	NO	NO	NO	NO	Control
2	17	51		1.67		NO	0	0	0	omnivore	YES	NO	NO	NO	Control
3	11	61	61	1.65	22.41	NO	0	0	0	omnivore	YES	NO	NO	NO	Control
4	13.5	29	46	1.55	19.15	Former	5	10	2.5	omnivore	NO	NO	NO	NO	Control
5	11.5	43	58	1.63	21.83	NO	0	0	0	omnivore	NO	NO	NO	NO	Tumor	Luminal A
6	5.5	66	54	1.62	20.58	NO	0	0	0	omnivore	YES	NO	NO	YES	Tumor	Luminal B
7	20.5	42	60	1.73	20.05	YES	27	10	13.5	omnivore	NO	NO	NO	NO	Control_Benign
8	23	78	65	1.63	24.46	NO	0	0	0	omnivore	YES	NO	NO	YES	Control
9	7	75	45	1.58	18.03	NO	0	0	0	omnivore	YES	NO	NO	YES	Tumor	Luminal B
10	11.5	46	75	1.62	28.58	NO	0	0	0	omnivore	NO	NO	NO	NO	Tumor	In situ
11	22.5	76	68	1.6	26.56	NO	0	0	0	omnivore	YES	NO	NO	NO	Tumor	Luminal A
12	15	61	76	1.55	31.63	NO	0	0	0	omnivore	YES	NO	NO	NO	Tumor	HER2
13	17.5	51	63	1.67	22.59	YES	26	10	13	omnivore	YES	NO	NO	NO	Control
14	13	50	58	1.68	20.55	YES	31	10	15.5	omnivore	YES	NO	NO	NO	Control
15	23.5	49	78	1.66	28.31	NO	0	0	0	omnivore	NO	NO	NO	NO	Control
16	14	22	68	1.65	24.98	NO	0	0	0	omnivore	NO	NO	NO	NO	Control
17	10	30	46	1.6	17.97	NO	0	0	0	omnivore	NO	NO	NO	NO	Control_Benign
18	7.5	28	60	1.6	23.44	YES	4	10	2	omnivore	NO	NO	NO	NO	Control
19	11	61	52	1.6	20.31	NO	0	0	0	omnivore	YES	NO	NO	NO	Control
20	21	35	51	1.68	18.07	NO	0	0	0	omnivore	NO	NO	NO	NO	Tumor	Luminal A
21	14	59	61	1.52	26.4	NO	0	0	0	omnivore	YES	NO	NO	NO	Tumor	HER2
22	23.5	65	95	1.65	34.89	NO	0	0	0	omnivore	YES	NO	NO	YES	Tumor	Luminal A
23	17.5	56	71	1.64	26.4	Former	21	10	10.5	omnivore	YES	NO	NO	YES	Control
24	21.5	62	59	1.73	19.71	NO	0	0	0	omnivore	YES	NO	NO	NO	Control
25	15.5	82	63	1.69	22.06	YES	67	10	33.5	omnivore	YES	NO	NO	NO	Control_Benign
26	23	72	94	1.73	31.41	NO	0	0	0	omnivore	YES	NO	YES	NO	Control
27	30	71	41	1.5	18.22	Former	41	10	20.5	vegetarian	YES	NO	NO	NO	Control_Benign
28	8.5	65	60	1.73	20.05	Former	2	10	1	omnivore	YES	NO	NO	NO	Control_Benign
29	8.5	55	53	1.69	18.56	Former	29	15.5	22475	omnivore	YES	NO	NO	NO	Control
30	14.5	65	82	1.7	28.37	NO	0	0	0	omnivore	YES	NO	NO	NO	Tumor	Luminal B
31	19.5	61	55	1.57	22.31	Former	26	10	13	omnivore	YES	NO	NO	YES	Tumor	Luminal A
32	51	46	60	1.67	21.51	NO	0	0	0	omnivore	NO	NO	NO	NO	Control_Benign
33	9.5	59	85	1.68	30.12	NO	0	0	0	omnivore	YES	NO	NO	NO	Control
34	17.5	67	62	1.7	21.45	YES	50	15.5	38.75	omnivore	YES	NO	NO	NO	Control
35	19	57	64	1.65	23.51	NO	0	0	0	omnivore	YES	NO	NO	NO	Control
36	10.5	53	63	1.65	23.14	NO	0	0	0	omnivore	YES	NO	NO	NO	Control
37	28	51	50	1.67	17.93	NO	0	0	0	omnivore	YES	NO	NO	NO	Control
38	10	63	65	1.6	25.39	NO	0	0	0	omnivore	YES	NO	NO	YES	Control
39	25.5	85	55	1.62	20.96	NO	0	0	0	omnivore	YES	NO	NO	NO	Control
40	7	59	59	1.6	23.05	NO	0	0	0	omnivore	YES	NO	NO	NO	Control_Benign
41	19.5	61	56	1.62	21.34	NO	0	0	0	omnivore	YES	NO	NO	NO	Control_Benign
42	16	72	70	1.61	27.01	Former	15	10	7.5	omnivore	YES	NO	NO	YES	Control
43	31.5	61	53	1.6	20.7	NO	0	0	0	omnivore	YES	NO	NO	YES	Control_Benign
44	12.5	47	53	1.65	19.47	Former	15	15.5	11625	omnivore	NO	NO	NO	NO	Control
45	28.5	48	47	1.64	17.47	Former	4	10	2	omnivore	YES	NO	NO	NO	Control_Benign
46	14	57	74	1.68	26.22	Former	28	15.5	21.7	omnivore	YES	NO	NO	NO	Control
47	12.5	72	67	1.6	26.17	Former	7	10	3.5	omnivore	YES	NO	NO	YES	Control_Benign
48	20.5	65	85	1.66	30.85	NO	0	0	0	omnivore	YES	NO	YES	YES	Control
49	27	58	45	1.6	17.58	Former	22	15.5	17.05	omnivore	YES	NO	NO	NO	Control_Benign
50	21	35	49	1.65	18	YES	19	10	9.5	omnivore	NO	NO	NO	NO	Tumor	HER2
51	29	86	95	1.7	32.87	NO	0	0	0	omnivore	YES	NO	NO	YES	Tumor	Luminal A
52	13.5	58	52	1.58	20.83	Former	11	10	5.5	omnivore	YES	NO	NO	YES	Control_Benign
53	8	82	66	1.55	27.47	NO	0	0	0	omnivore	YES	NO	YES	YES	Tumor	Luminal B
54	27	51	67	1.65	24.61	Former	15	10	7.5	omnivore	NO	NO	NO	NO	Control_Benign
55	4	47	70	1.67	25.1	YES	1	10	0.5	omnivore	NO	NO	NO	NO	Tumor	Luminal B
56	14	58	72	1.67	25.82	YES	40	15.5	31	omnivore	YES	NO	NO	NO	Tumor	Luminal A
57	36	58	74	1.63	27.85	NO	0	0	0	omnivore	YES	NO	YES	NO	Tumor	In situ
58	3.5	57	62	1.67	22.23	YES	42	15.5	32.55	omnivore	YES	NO	NO	NO	Tumor	HER2
59	11	50	55	1.68	19.49	Former	10	10	5	omnivore	YES	NO	NO	NO	Control
60	11	48	71	1.73	23.72	Former	18	15.5	13.95	omnivore	YES	NO	NO	NO	Control
61	10	27	49	1.61	18.9	NO	0	0	0	omnivore	NO	NO	NO	NO	Control
62	20	56	56	1.57	22.72	YES	14	10	7	omnivore	YES	NO	NO	NO	Control
63	17	45	66	1.64	24.54	NO	0	0	0	omnivore	NO	NO	NO	NO	Tumor	Luminal B
64	15.5	56	57	1.59	22.55	NO	0	0	0	omnivore	YES	YES	NO	YES	Control
65	32.5	79	61	1.55	25.39	NO	0	0	0	omnivore	YES	NO	YES	YES	Tumor	Luminal B
66	19	52	55	1.6	21.48	NO	0	0	0	omnivore	YES	NO	NO	NO	Control_Benign
67	29.5	33	57	1.7	19.72	NO	0	0	0	omnivore	NO	NO	NO	NO	Control
68	14.5	71	65	1.55	27.06	Former	31	10	15.5	omnivore	YES	NO	NO	NO	Control_Benign
69	12.5	38	50	1.63	18.82	NO	0	0	0	omnivore	NO	NO	NO	NO	Tumor	In situ
70	12	42	65	1.6	25.39	NO	0	0	0	omnivore	NO	NO	NO	NO	Tumor	Luminal A
71	10	81	60	1.65	22.04	Former	12	10	6	omnivore	YES	NO	NO	NO	Tumor	Luminal A
72	10.5	45	85	1.75	27.76	NO	0	0	0	omnivore	NO	NO	NO	NO	Tumor	Luminal A
73	43.5	71	60	1.5	26.67	NO	0	0	0	omnivore	YES	NO	NO	NO	Control
74	13	76	57	1.65	20.94	NO	0	0	0	omnivore	YES	NO	NO	NO	Control
75	6.5	64	55	1.63	20.7	Former	2	4	0.4	omnivore	YES	NO	NO	YES	Control_Benign
76	30.5	65	79	1.69	27.66	Former	32	20	32	omnivore	YES	NO	NO	YES	Control
77	41.5	43	79	1.58	31.65	NO	0	0	0	omnivore	NO	NO	NO	NO	Control_Benign
78	15.5	46	50	1.6	19.53	NO	0	0	0	omnivore	YES	NO	NO	NO	Control_Benign
79	42	55	69	1.68	24.45	YES	55	0	0	omnivore	YES	NO	NO	NO	Control_Benign
80	17	73	61	1.56	25.07	NO	0	0	0	omnivore	YES	NO	NO	YES	Control
81	12	51	58	1.6	22.66	NO	0	0	0	omnivore	NO	NO	NO	NO	Tumor	Luminal A
82	17.5	52	70	1.65	25.71	NO	0	0	0	omnivore	NO	NO	NO	NO	Control_Benign
83	9	55	65	1.63	24.46	Former	10	10	5	omnivore	YES	NO	NO	YES	Control_Benign
84	21.5	62	65	1.68	23.03	Former	27	10	13.5	omnivore	YES	NO	NO	NO	Control
85	6	70	60	1.6	23.44	NO	0	0	0	omnivore	YES	NO	NO	YES	Control
86	14	52	64	1.7	22.15	NO	0	0	0	omnivore	YES	NO	NO	NO	Control
87	9.5	55	61	1.63	22.96	YES	35	0	0	omnivore	YES	NO	NO	NO	Control
88	16	75	52	1.55	21.64	Former	8	20	8	omnivore	YES	NO	NO	NO	Tumor	Luminal B
89	10	63	68	1.5	30.22	NO	0	0	0	omnivore	YES	NO	YES	YES	Control_Benign
90	14	68	61	1.48	27.85	Former	7	5	1.75	omnivore	YES	NO	YES	YES	Control_Benign
91	25	71	60	1.62	22.86	NO	0	0	0	vegetarian	YES	NO	NO	YES	Tumor	Luminal A
92	9	54	59	1.6	23.05	Former	16	6	4.8	omnivore	NO	NO	NO	NO	Control
93	12	53	79	1.64	29.37	NO	0	0	0	vegetarian	YES	NO	NO	YES	Control
94	15	50	68	1.7	23.53	NO	0	0	0	omnivore	NO	NO	NO	NO	Tumor	Luminal B
95	41	69	59	1.65	21.67	Former	0	10	0	vegetarian	YES	NO	NO	NO	Tumor	Luminal A
96	19	53	63	1.68	22.32	NO	0	0	0	omnivore	YES	NO	NO	NO	Tumor	Luminal A
97	6.5	51	60	1.6	23.44	NO	0	0	0	omnivore	NO	NO	NO	NO	Tumor	Luminal B
98	31	54	82	1.68	29.05	NO	0	0	0	omnivore	YES	NO	NO	NO	Control_Benign
99	21	83	57	1.55	23.73	Former	0	4	0	omnivore	YES	YES	NO	YES	Control_Benign
100	23	59	70	1.6	27.34	NO	0	0	0	omnivore	YES	NO	NO	NO	Control
101	46	48	57	1.63	21.45	YES	27	0	0	omnivore	NO	NO	NO	NO	Tumor	Luminal A
102	10.5	75	55	1.6	21.48	NO	0	0	0	omnivore	YES	NO	NO	YES	Tumor	In situ
103	11	43	81	1.75	26.45	Former	0	10	0	omnivore	NO	NO	NO	NO	Control_Benign
104	32	56	50	1.76	16.14	Former	4	60	12	omnivore	YES	NO	NO	NO	Tumor	Luminal B
105	6.5	81	59	1.6	23.05	YES	61	0	0	omnivore	YES	NO	YES	YES	Tumor	Luminal A
106	32	59	60	1.62	22.86	NO	0	0	0	omnivore	YES	NO	NO	NO	Tumor	Luminal B
107	15.5	45	62	1.76	20.02	Former	28	2	2.8	omnivore	NO	NO	NO	NO	Tumor	Luminal B
108	7	37	56	1.6	21.87	NO	0	0	0	omnivore	NO	NO	NO	NO	Control_Benign
109	24.5	60	62	1.68	21.97	NO	0	0	0	omnivore	YES	NO	NO	YES	Control_Benign
110	7	60	50	1.63	18.82	NO	0	0	0	omnivore	YES	NO	NO	NO	Control_Benign
111	13	70	64	1.6	25	Former	3	4	0.6	omnivore	YES	NO	NO	NO	Tumor	Luminal A
112	19	68	70	1.73	23.39	NO	0	0	0	omnivore	YES	NO	NO	YES	Tumor	Luminal B
113	57	52	45	1.62	17.15	YES	29	0	0	omnivore	YES	NO	NO	NO	Control_Benign
114	217	46	60	1.7	20.76	Former	10	5	2.5	omnivore	NO	NO	NO	NO	Tumor	Salivary gland carcinoma
115	30.5	72	62	1.68	21.97	Former	3	20	3	omnivore	YES	NO	NO	YES	Tumor	Luminal A
116	8	53	72	1.69	25.21	NO	0	0	0	omnivore	YES	NO	NO	NO	Control_Benign
117	18	56	66	1.59	26.11	NO	0	0	0	omnivore	YES	NO	NO	NO	Tumor	Insitu
118	11.5	53		1.64		YES	0	0	0	omnivore	YES	NO	NO	NO	Control_Benign
119	8.5	41	53	1.66	19.23	Former	19	5	4.75	omnivore	NO	NO	NO	NO	Tumor	Luminal B
120	20	80	70	1.65	25.71	Former	45	4	9	omnivore	YES	NO	YES	YES	Tumor	Luminal B
121	84	42	80	1.76	25.83	Former	14	10	7	omnivore	NO	NO	NO	NO	Control_Benign
122	11.5	50	44	1.57	17.85	NO	0	0	0	omnivore	NO	NO	NO	NO	Control_Benign
123	6.5	26	45	1.6	17.58	NO	0	0	0	omnivore	NO	NO	NO	NO	Control_Benign
124	32	55	70	1.6	27.34	NO	0	0	0	omnivore	YES	NO	NO	NO	Control
125	19	54	76	1.74	25.1	Former	10	10	5	omnivore	YES	NO	NO	NO	Tumor	Luminal B
126	19.5	60	54	1.64	20.08	Former	32	12	19.2	omnivore	YES	YES	NO	YES	Control
127	14	61	56	1.55	23.31	NO	0	0	0	omnivore	YES	NO	NO	NO	Control
128	37.5	58	62	1.63	23.34	NO	0	0	0	omnivore	YES	NO	NO	NO	Control_Benign
129	23.5	38	69	1.67	24.74	NO	0	0	0	omnivore	NO	YES	NO	NO	Control
130	100	50	62	1.77	19.79	NO	0	0	0	omnivore	NO	YES	NO	NO	Control
131	17	47	57	1.7	19.72	NO	0	0	0	omnivore	NO	NO	NO	YES	Tumor	Luminal A
132	9	50	67	1.66	24.31	NO	0	0	0	omnivore	NO	NO	NO	NO	Tumor	Luminal A
133	3.5	66	84	1.6	32.81	Former	42	70	147	omnivore	YES	NO	YES	NO	Tumor	Luminal A
134	15	63	73	1.55	30.39	Former	15	40	30	omnivore	YES	NO	NO	NO	Tumor	Luminal A
135	29.5	73	65	1.5	28.89	Former	50	20	50	omnivore	YES	NO	NO	YES	Control_Benign
136	8.5	62	77	1.61	29.71	NO	0	0	0	omnivore	YES	NO	NO	NO	Control_Benign
137	95.5	46	45	1.55	18.73	NO	0	0	0	omnivore	NO	YES	NO	NO	Control_Benign
138	11	40	69	1.61	26.62	NO	0	0	0	omnivore	NO	NO	NO	NO	Control_Benign
139	6.5	73	52	1.61	20.06	NO	0	0	0	omnivore	YES	NO	NO	NO	Control_Benign
140	9.5	43	50	1.65	18.37	NO	0	0	0	omnivore	NO	NO	NO	NO	Control_Benign
141	18	60	70	1.53	29.9	NO	0	0	0	omnivore	YES	NO	NO	YES	Control_Benign
142	33	66	52	1.6	20.31	NO	0	0	0	omnivore	YES	NO	NO	NO	Control
143	14	81	60	1.48	27.39	NO	0	0	0	omnivore	YES	NO	NO	YES	Tumor	Luminal A
144	23.5	51	63	1.72	21.3	NO	0	0	0	omnivore	NO	YES	NO	NO	Control_Benign
145	16.5	61	61	1.6	23.83	NO	0	0	0	omnivore	YES	NO	NO	NO	Tumor	Luminal B
146	16	63	68	1.63	25.59	NO	0	0	0	omnivore	YES	NO	NO	YES	Tumor	Luminal B
147	12	48	53	1.65	19.47	NO	0	0	0	omnivore	NO	NO	NO	NO	Tumor	Luminal B
148	10.5	66	67	1.63	25.22	YES	46	0	0	omnivore	YES	NO	NO	NO	Tumor	Luminal A
149	23	40	48	1.64	17.85	Former	14	12	8.4	vegetarian	NO	NO	NO	NO	Tumor	Luminal A
150	6.5	24	53	1.64	19.71	NO	0	0	0	omnivore	NO	NO	NO	NO	Tumor	HER2
151	59.5	75	50	1.48	22.83	NO	0	0	0	omnivore	YES	NO	NO	NO	Control
152	5	57	67	1.6	26.17	NO	0	0	0	omnivore	YES	NO	NO	NO	Tumor	Luminal B
153	12	74	50	1.58	20.03	Former	45	20	45	omnivore	YES	NO	NO	YES	Tumor	Luminal B
154	12.5	73	50	1.5	22.22	Former	47	10	23.5	omnivore	YES	NO	NO	NO	Tumor	Luminal A
155	13.5	29	50	1.66	18.14	NO	0	0	0	omnivore	NO	NO	NO	NO	Control_Benign
156	56	48	61	1.5	27.11	Former	22	8	8.8	omnivore	NO	NO	NO	NO	Control_Benign
157	16	62	57	1.6	22.27	Former	2	5	0.5	omnivore	YES	NO	NO	NO	Control
158	26.5	47	63	1.67	22.59	Former	10	4	2	omnivore	NO	NO	NO	NO	Tumor	Luminal B
159	7	35	48	1.57	19.47	YES	20	0	0	omnivore	NO	NO	NO	NO	Control_Benign	Control
160	36.5	43	62	1.75	20.24	Former	9	10	4.5	omnivore	NO	NO	NO	NO	Tumor	Luminal A
161	11	80	75	1.55	31.22	Former	20	5	5	omnivore	YES	NO	NO	NO	Tumor	Luminal B
162	19.5	68	61	1.62	23.24	NO	0	0	0	omnivore	YES	NO	NO	NO	Control
163	15	60	68	1.65	24.98	NO	0	0	0	omnivore	YES	NO	NO	YES	Tumor	Luminal B
164	19	74	60	1.6	23.44	YES	55	0	0	omnivore	YES	NO	NO	YES	Control
165	11	52	50	1.63	18.82	Former	20	2	2	omnivore	YES	NO	NO	NO	Tumor	In situ
166	14	68	71	1.63	26.72	Former	44	20	44	omnivore	YES	NO	NO	YES	Control_Benign
167	28.5	53	62	1.75	20.24	NO	0	0	0	omnivore	YES	NO	NO	NO	Control_Benign
168	12.5	76	68	1.6	26.56	NO	0	0	0	omnivore	YES	NO	NO	YES	Control_Benign
169	11.5	41	75	1.5	33.33	Former	16	6	4.8	omnivore	NO	NO	NO	YES	Control
170	10	67	83	1.78	26.2	NO	0	0	0	omnivore	YES	NO	NO	YES	Control_Benign
171	11	44	50	1.52	21.64	Former	12	3	1.8	omnivore	NO	NO	NO	NO	Control_Benign
172	28.5	54	52	1.58	20.83	Former	38	5	9.5	omnivore	YES	NO	NO	NO	Tumor	Luminal B
173	12.5	48	56	1.65	20.57	NO	0	0	0	omnivore	NO	NO	NO	NO	Tumor	Luminal B
174	17	72	51	1.7	17.65	Former	38	5	9.5	omnivore	YES	NO	NO	NO	Control_Benign
175	12.5	58	52	1.6	20.31	Former	17	2	1.7	omnivore	YES	NO	NO	NO	Control
176	29.5	50	47	1.62	17.91	NO	0	0	0	omnivore	NO	NO	NO	NO	Tumor	Luminal A
177	17	82	62	1.55	25.81	NO	0	0	0	omnivore	YES	NO	NO	NO	Tumor	Luminal A
178	9	60	76	1.65	27.92	Former	33	20	33	omnivore	YES	NO	NO	NO	Tumor	Luminal A
179	12.5	53	58	1.6	22.66	Former	1	8	0.4	omnivore	YES	NO	NO	NO	Tumor	Luminal B
180	17	47	62	1.67	22.23	NO	0	0	0	vegan	NO	NO	NO	YES	Tumor	Luminal A
181	16.5	81	77	1.6	30.08	NO	0	0	0	omnivore	YES	NO	NO	YES	Tumor	Luminal B
182	9.5	81	50	1.65	18.37	NO	0	0	0	omnivore	YES	NO	YES	NO	Control_Benign
183	33.5	63	52	1.5	23.11	Former	36	5	9	omnivore	YES	NO	NO	NO	Control
184	7.5	51	59	1.6	23.05	YES	33	0	0	omnivore	YES	NO	NO	NO	Control_Benign
185	29	51	65	1.6	25.39	Former	15	10	7.5	omnivore	NO	NO	NO	NO	Control_Benign
186	10	54	74	1.7	25.61	NO	0	0	0	omnivore	YES	NO	NO	NO	Tumor	Luminal A
187	23.5	86	65	1.75	21.22	NO	0	0	0	omnivore	YES	NO	NO	YES	Tumor	In situ
188	10	77	53	1.57	21.5	NO	0	0	0	omnivore	YES	NO	NO	YES	Control_Benign
189	8.5	46	58	1.56	23.83	NO	0	0	0	omnivore	NO	NO	NO	NO	Tumor	Luminal B
190	3.5	67	61	1.56	25.07	NO	0	0	0	omnivore	YES	NO	NO	NO	Tumor	Luminal B
191	13	50	73	1.69	25.56	Former	28	10	14	omnivore	NO	NO	NO	NO	Tumor	In situ
192	23	43	42	1.55	17.48	NO	0	0	0	omnivore	NO	NO	NO	NO	Tumor	Luminal A

## Sheet: Table S2
N	ID	FeNO_Avg	p	Outlier
N=192	114	217	2,2e-16**	YES
N=191	130	100	1,2e-07**	YES
N=190	137	95,5	1,8e-08	YES
N=189	121	84	1,6e-07	YES
N=188	151	59,5	0.004	YES
N=187	113	57	0.005	YES
N=186	156	56	0.003	YES
N=185	32	51	0.015	YES
N=184	101	46	0.08	NO
